# Supplementary material for: Dietary Nutritional Level Affects Intestinal Microbiota and Health of Goats
Source: Microorganisms. 2022 Nov 24;10(12):2322. doi: 10.3390/microorganisms10122322 (PMC9781347; doi:10.3390/microorganisms10122322)
Supplement: Supplementary file 1 [file microorganisms-10-02322-s001.zip]

Archive with 1 entries (1 files):
- microorganisms-2050080-supplementary.pdf
